# Supplementary material for: All-Cause Mortality and Its Predictors in Haemato-Oncology Patients with Febrile Neutropenia
Source: J Clin Med. 2023 Aug 29;12(17):5635. doi: 10.3390/jcm12175635 (PMC10489066; doi:10.3390/jcm12175635)
Supplement: Supplementary file 1 [file jcm-12-05635-s001.zip]

Archive with 1 entries (1 files):
- jcm-12-05635-s001.pdf
